# Supplementary material for: Lymphatic and Glymphatic Alterations in Auditory Disorders: A Rapid Review-Informed Systematic Review and Meta-Analysis
Source: Medicina (Kaunas). 2026 May 3;62(5):878. doi: 10.3390/medicina62050878 (PMC13208798; doi:10.3390/medicina62050878)
Supplement: Supplementary file 1 [file medicina-62-00878-s001.zip]

Archive with 1 entries (1 files):
- medicina-4210725-supplementary.pdf
